# Supplementary material for: Comparison of Caffeoylquinic Acids and Functional Properties of Domestic Sweet Potato (Ipomoea batatas (L.) Lam.) Storage Roots with Established Overseas Varieties
Source: Foods. 2022 May 3;11(9):1329. doi: 10.3390/foods11091329 (PMC9104689; doi:10.3390/foods11091329)
Supplement: Supplementary file 1 [file foods-11-01329-s001.zip]

Archive with 1 entries (1 files):
- foods-1651471-supplementary.pdf
